# Supplementary material for: The Effect of the Sterile Insect Technique on Vibrational Communication: The Case of Bagrada hilaris (Hemiptera: Pentatomidae)
Source: Insects. 2023 Apr 2;14(4):353. doi: 10.3390/insects14040353 (PMC10142036; doi:10.3390/insects14040353)
Supplement: Supplementary file 1 [file insects-14-00353-s001.zip]

Archive with 1 entries (1 files):
- insects-2283990-supplementary.pdf
